# Supplementary material for: Multi-Parametric MRI at 14T for Muscular Dystrophy Mice Treated with AAV Vector-Mediated Gene Therapy
Source: PLoS One. 2015 Apr 9;10(4):e0124914. doi: 10.1371/journal.pone.0124914 (PMC4391935; doi:10.1371/journal.pone.0124914)
Supplement: S1 Dataset — (XLSX) [file pone.0124914.s001.xlsx]

## Sheet: T2
T2	TA
	Normal									Untreated Mdx									Treated Mdx
Day	Norm_R	St Dev	N	Norm_L	St Dev	N	Norm_0	St Dev	N	Grp1_L	St Dev	N	Grp2_RL2	St Dev	N	Grp2_0	St Dev	N	Grp1_R	St Dev	N	Grp1_RL	St Dev	N	Grp2_R2	St Dev	N	Grp2L2	St Dev	N
Pre	17.5404	0.101578	10	17.6936	0.176085	10	18.4819	0.153954	10	19.7672	0.446821	10	20.7298	0.507192	10	19.2205	0.230326	10	19.4792	0.244261	10	20.4858	0.786497	10	22.5565	1.00658	10	20.3517	1.41152	10
Post 8wk										19.9385	0.52125	10	19.7172	0.782944	10	18.6652	0.308025	10	18.1715	0.234822	10	18.9965	0.925569	10	19.0437	0.51468	10	19.1429	0.367885	10
Post 16wk										19.1926	0.547366	10	19.912	1.17783	10	19.0207	0.359546	10	18.6024	0.445202	10	19.3	0.610915	10	18.6461	0.231881	10	19.0889	0.794466	10
Post 24wk	17.6781	0.230242	10	17.8591	0.19348	10	18.034	0.305592	10	19.0436	0.553134	10	18.8723	0.371452	10	18.9424	0.336252	10	18.2593	0.221437	10	18.8337	0.30011	10	19.0852	0.216138	10	19.0491	0.442038	10
									Diff_8wk	0.171335	%Change_8wk	0.866768	-1.01262	%Change_8wk	-4.88484	-0.555304	%Change_8wk	-2.88912	-1.30768	%Change_8wk	-6.7132	-1.48927	%Change_8wk	-7.26978	-3.51277	%Change_8wk	-15.5732	-3.41358	%Change_8wk	-16.7729
									Diff_16wk	-0.574553	%Change_16wk	-2.9066	-0.817784	%Change_16wk	-3.94497	-0.199778	%Change_16wk	-1.0394	-0.876765	%Change_16wk	-4.50104	-1.18583	%Change_16wk	-5.78853	-3.91044	%Change_16wk	-17.3362	-3.4676	%Change_16wk	-17.0384
T2	GA								Diff_24wk	-0.723591	%Cange_24wk	-3.66057	-1.85747	%Cange_24wk	-8.96037	-0.278142	%Cange_24wk	-1.44711	-1.21984	%Cange_24wk	-6.2623	-1.65212	%Cange_24wk	-8.06472	-3.47126	%Cange_24wk	-15.3892	-3.5074	%Cange_24wk	-17.2339
	Normal									Untreated Mdx									Treated Mdx
Day	Norm_R	St Dev	N	Norm_L	St Dev	N	Norm_0	St Dev	N	Grp1_L	St Dev	N	Grp2_RL2	St Dev	N	Grp2_0	St Dev	N	Grp1_R	St Dev	N	Grp1_RL	St Dev	N	Grp2_R2	St Dev	N	Grp2L2	St Dev	N
Pre	18.2813	0.328924	10	18.864	0.37561	10	19.2141	0.437353	10	20.1291	0.170789	10	21.4696	0.973769	10	23.7786	1.71475	10	20.567	1.05583	10	20.8025	0.674749	10	22.5519	0.978316	10	20.1207	0.656365	10
Post 8wk										20.0307	0.648108	10	20.0924	0.637386	10	19.8174	0.535017	10	19.3303	0.453785	10	18.6495	0.453139	10	19.6997	0.627555	10	20.2156	0.580288	10
Post 16wk										19.6624	0.504188	10	19.4688	0.534019	10	19.7091	0.530241	10	18.973	0.414878	10	19.5303	0.523772	10	19.2531	0.592736	10	19.558	0.567895	10
Post 24wk	18.5714	0.316721	10	18.7633	0.294987	10	18.8647	0.407079	10	20.3045	0.46869	10	20.5777	0.889124	10	20.1556	0.585788	10	19.773	0.608671	10	19.4753	0.386102	10	20.008	0.474126	10	20.2993	0.681215	10
									Diff_8wk	-0.098374	%Change_8wk	-0.488716	-1.37721	%Change_8wk	-6.41471	-3.96118	%Change_8wk	-16.6586	-1.23667	%Change_8wk	-6.0129	-2.15297	%Change_8wk	-10.3496	-2.85225	%Change_8wk	-12.6475	-2.33629	%Change_8wk	-11.6114
									Diff_16wk	-0.466692	%Change_16wk	-2.3185	-2.00084	%Change_16wk	-9.31941	-4.06952	%Change_16wk	-17.1142	-1.59399	%Change_16wk	-7.75025	-1.27217	%Change_16wk	-6.11549	-3.29876	%Change_16wk	-14.6274	-2.99388	%Change_16wk	-14.8796
T2	SOL								Diff_24wk	0.175454	%Cange_24wk	0.871645	-0.891877	%Cange_24wk	-4.15414	-3.623	%Cange_24wk	-15.2364	-0.793968	%Cange_24wk	-3.86041	-1.3272	%Cange_24wk	-6.38	-2.54393	%Cange_24wk	-11.2803	-2.25261	%Cange_24wk	-11.1955
	Normal									Untreated Mdx									Treated Mdx
Day	Norm_R	St Dev	N	Norm_L	St Dev	N	Norm_0	St Dev	N	Grp1_L	St Dev	N	Grp2_RL2	St Dev	N	Grp2_0	St Dev	N	Grp1_R	St Dev	N	Grp1_RL	St Dev	N	Grp2_R2	St Dev	N	Grp2L2	St Dev	N
Pre	18.2475	0.219397	10	18.6791	0.378919	10	19.1541	0.179532	10	20.9485	0.60572	10	20.8241	1.30316	10	21.4158	1.12915	10	20.1987	0.458145	10	20.2533	0.497618	10	21.0611	0.735449	10	20.6025	0.888209	10
Post 8wk										19.8404	0.506668	10	19.9347	0.46322	10	19.3892	0.318954	10	18.8939	0.434472	10	18.4286	0.329492	10	18.8939	0.434472	10	19.4198	0.979759	10
Post 16wk										19.3404	0.685593	10	20.0906	0.647625	10	19.896	0.430608	10	18.679	0.267977	10	19.2215	0.451346	10	18.8639	0.404717	10	18.8731	0.338241	10
Post 24wk	18.211	0.190824	10	18.5013	0.297404	10	18.846	0.228564	10	19.8295	0.549275	10	19.6872	0.247388	10	19.2512	0.608273	10	19.0455	0.561699	10	19.1149	0.199821	10	19.3243	0.299761	10	19.2128	0.484338	10
									Diff_8wk	-1.10809	%Change_8wk	-5.2896	-0.889402	%Change_8wk	-4.27102	-2.02657	%Change_8wk	-9.46298	-1.30478	%Change_8wk	-6.45972	-1.82479	%Change_8wk	-9.00983	-2.1672	%Change_8wk	-10.29	-1.64132	%Change_8wk	-7.96659
									Diff_16wk	-1.60813	%Change_16wk	-7.67656	-0.733509	%Change_16wk	-3.5224	-1.51978	%Change_16wk	-7.09654	-1.51971	%Change_16wk	-7.52381	-1.03184	%Change_16wk	-5.09465	-2.19719	%Change_16wk	-10.4324	-2.188	%Change_16wk	-10.6201
									Diff_24wk	-1.11899	%Cange_24wk	-5.34162	-1.13685	%Cange_24wk	-5.45932	-2.16465	%Cange_24wk	-10.1077	-1.1532	%Cange_24wk	-5.70929	-1.13842	%Cange_24wk	-5.62092	-1.73681	%Cange_24wk	-8.24655	-1.84831	%Cange_24wk	-8.97128
	Normal	Normal_std	N							Untreated									Treated				% Change
TA	17.9053	0.505219	3						TA_pre	20.3701	1.11073	7						TA_pre	20.7183	1.30421	4		Untreated	SD	Treated	SD
GA	18.7865	0.471197	3						TA_8wk	19.4403	0.680315	3						TA_8wk	18.8387	0.448953	4	TA_8wk vs pre	-2.3024	2.92035	-11.5823	5.32841	TA_8wk vs pre
SOL	18.6936	0.453459	3						TA_16wk	19.3751	0.472844	3						TA_16wk	18.9093	0.340768	4	TA_16wk vs pre	-2.63032	1.47236	-11.166	6.97364	TA_16wk vs pre
									TA_24wk	18.9528	0.0860946	3						TA_24wk	18.8068	0.381532	4	TA_24wk vs pre	-4.68935	3.86084	-11.7375	5.38556	TA_24wk vs pre
	Normal Final	Normal_std	N
TA	17.8571	0.177949	3						GA_pre	21.3456	1.37062	7						GA_pre	21.0105	1.06578	4		Untreated	SD	Treated	SD
GA	18.7332	0.14894	3						GA_post8wk	19.9802	0.144277	3						GA_post8wk	19.4738	0.658632	4	GA_8wk vs pre	-7.854	8.18045	-10.1553	2.9171	GA_8wk vs pre
SOL	18.5194	0.317856	3						GA_post16wk	19.6134	0.127425	3						GA_post16wk	19.3286	0.274151	4	GA_16wk vs pre	-9.58404	7.40141	-10.8432	4.56546	GA_16wk vs pre
	18.4158	0.423977							GA_post24wk	20.346	0.214086	3						GA_post24wk	19.8889	0.349826	4	GA_t24wk vs pre	-6.17296	8.24159	-8.17905	3.67895	GA_t24wk vs pre
									SOL_pre	20.7577	0.439115	7						SOL_pre	20.5289	0.397335	4		Untreated	SD	Treated	SD
									SOL_post8wk	19.7215	0.291552	3						SOL_post8wk	18.909	0.405044	4	SOL_8wk vs pre	-6.3412	2.75109	-8.43154	1.622	SOL_8wk vs pre
									SOL_post16wk	19.7757	0.389304	3						SOL_post16wk	18.9094	0.226493	4	SOL_16wk vs pre	-6.0985	2.24973	-8.41774	2.63004	SOL_16wk vs pre
									SOL_post24wk	19.5893	0.301374	3						SOL_post24wk	19.1744	0.12124	4	SOL_24wk vs pre	-6.96955	2.71837	-7.13701	1.72555	SOL_24wk vs pre
																										% Change all mice
TA
Time	Ctrl		Untreated		Treated																					TA	Untreated_8wk	Treated_8wk	Untreated_16wk	Treated_16wk	Untreated_24wk	Treated_24wk
PT	17.9053	0.505219	20.3701	1.11073	20.7183	1.30421																					0.866768	-6.7132	-2.9066	-4.50104	-3.66057	-6.2623
P-8wk			19.4403	0.680315	18.8387	0.448953																					-4.88484	-7.26978	-3.94497	-5.78853	-8.96037	-8.06472
P-16wk			19.3751	0.472844	18.9093	0.340768																					-2.88912	-15.5732	-1.0394	-17.3362	-1.44711	-15.3892
P-24wk	17.8571	0.177949	18.9528	0.0860946	18.8068	0.381532																						-16.7729		-17.0384		-17.2339
	% Decrease of Pre and Post 24 wk		% Decrease of Pre and Post 24 wk																												-4.68935	-11.7375	Average
	0.269424	64.7778	6.95791		9.22594																					GA	Untreated_8wk	Treated_8wk	Untreated_16wk	Treated_16wk	Untreated_24wk	Treated_24wk
		% Difference between % Difference	7.00708																								-0.488716	-6.0129	-2.3185	-7.75025	0.871645	-3.86041
																											-6.41471	-10.3496	-9.31941	-6.11549	-4.15414	-6.38
																											-16.6586	-12.6475	-17.1142	-14.6274	-15.2364	-11.2803
																												-11.6114		-14.8796		-11.1955
																															-6.17296	-8.17905	Average
GA																										SOL	Untreated_8wk	Treated_8wk	Untreated_16wk	Treated_16wk	Untreated_24wk	Treated_24wk
Time	Ctrl		Untreated		Treated																						-5.2896	-6.45972	-7.67656	-7.52381	-5.34162	-5.70929
PT	18.7865	0.471197	21.3456	1.37062	21.0105	1.06578																					-4.27102	-9.00983	-3.5224	-5.09465	-5.45932	-5.62092
P-8wk			19.9802	0.144277	19.4738	0.658632																					-9.46298	-10.29	-7.09654	-10.4324	-10.1077	-8.24655
P-16wk			19.6134	0.127425	19.3286	0.274151																						-7.96659		-10.6201		-8.97128
P-24wk	18.7332	0.14894	20.346	0.214086	19.8889	0.349826																									-6.96955	-7.13701	Average
	% Decrease of Pre and Post 24 wk		% Decrease of Pre and Post 24 wk
	0.283704	68.3911	4.68321		5.3384
			3.26888
SOL
Time	Ctrl		Untreated		Treated
PT	18.6936	0.453459	20.7577	0.439115	20.5289	0.397335
P-8wk			19.7215	0.291552	18.909	0.405044
P-16wk			19.7757	0.389304	18.9094	0.226493
P-24wk	18.5194	0.317856	19.5893	0.301374	19.1744	0.12124
	% Decrease of Pre and Post 24 wk		% Decrease of Pre and Post 24 wk
	0.931553	29.9042	5.6288		6.59819
			3.96416

## Sheet: ADC
ADC	TA
	Normal									Untreated Mdx									Treated Mdx
Day	Norm_R	St Dev	N	Norm_L	St Dev	N	Norm_0	St Dev	N	Grp1_L	St Dev	N	Grp2_RL2	St Dev	N	Grp2_0	St Dev	N	Grp1_R	St Dev	N	Grp1_RL	St Dev	N	Grp2_R2	St Dev	N	Grp2L2	St Dev	N
Pre	0.0013167	8.99828e-05	10	0.0014668	0.000199004	10	0.0012992	0.000104422	10	0.0013189	0.000103961	10	0.001269	6.57352e-05	10	0.001348	8.13497e-05	10	0.0013716	6.05314e-05	10	0.0013094	7.82336e-05	10	0.001411	0.000190348	10	0.001405	0.000116738	10
Post 8wk										0.0012876	5.03592e-05	10	0.0013101	8.09299e-05	10	0.0013502	0.000132775	10	0.0014039	0.000118143	10	0.0013017	8.64138e-05	10	0.001345	5.74031e-05	10	0.0015195	0.000260253	10
Post 16wk										0.0015543	0.00023971	8	0.0013551	9.43026e-05	10	0.0013864	0.000109291	10	0.001447	0.000111874	10	0.0013512	0.000183129	10	0.0014168	9.17058e-05	10	0.001332	7.36388e-05	10
Post 24wk	0.00130744			0.0012963			0.0013877			0.0012479	5.11913e-05	10	0.0013234	8.282e-05	10	0.0012856	8.39553e-05	10	0.0012919	7.78281e-05	10	0.001224	8.2758e-05	10	0.0013445	6.0755e-05	10	0.0013548	5.37149e-05	10
									Diff_8wk	-3.13e-05	%Change_8wk	-2.37319	4.11e-05	%Change_8wk	3.23877	2.2e-06	%Change_8wk	0.163205	3.23e-05	%Change_8wk	2.35491	-7.7e-06	%Change_8wk	-0.588056	-6.6e-05	%Change_8wk	-4.67753	0.0001085	%Change_8wk	7.72242
									Diff_16wk	0.0002354	%Change_16wk	17.8482	8.61e-05	%Change_16wk	6.78487	3.84e-05	%Change_16wk	2.84866	7.54e-05	%Change_16wk	5.49723	4.18e-05	%Change_16wk	3.1923	5.8e-06	%Change_16wk	0.411056	-7.9e-05	%Change_16wk	-5.62278
ADC	GA								Diff_24wk	-7.1e-05	%Cange_24wk	-5.38327	5.44e-05	%Cange_24wk	4.28684	-6.24e-05	%Cange_24wk	-4.62908	-7.97e-05	%Cange_24wk	-5.81073	-8.54e-05	%Cange_24wk	-6.52207	-6.65e-05	%Cange_24wk	-4.71297	-5.62e-05	%Cange_24wk	-4
	Normal									Untreated Mdx									Treated Mdx
Day	Norm_R	St Dev	N	Norm_L	St Dev	N	Norm_0	St Dev	N	Grp1_L	St Dev	N	Grp2_RL2	St Dev	N	Grp2_0	St Dev	N	Grp1_R	St Dev	N	Grp1_RL	St Dev	N	Grp2_R2	St Dev	N	Grp2L2	St Dev	N
Pre	0.0014121	0.000145165	10	0.00144678	0.000129523	9	0.0014204	0.000190146	10	0.001305	6.57098e-05	10	0.00142	0.000115758	10	0.001499	0.000145484	10	0.0014415	0.000118868	10	0.0014295	8.47142e-05	10	0.001345	0.000162771	10	0.001356	0.000228072	10
Post 8wk										0.0012966	7.48795e-05	10	0.0013414	8.0146e-05	10	0.00131	6.33281e-05	10	0.0014722	8.83702e-05	10	0.0012797	0.000140309	10	0.0013935	0.00016173	10	0.001455	0.000228072	10
Post 16wk										0.0012304	0.000143628	10	0.0013516	7.90474e-05	10	0.0013711	9.01732e-05	10	0.0014355	0.000126752	10	0.0014733	0.000156938	10	0.0015187	0.00016186	10	0.0014052	6.68311e-05	10
Post 24wk	0.00133789	9.6371e-05	9	0.0014301	8.74102e-05	10	0.0014417	9.68757e-05	10	0.0013332	0.000102869	10	0.0014235	8.41233e-05	10	0.00144637	0.000103238	8	0.0014584	0.000150349	10	0.001388	0.000169168	10	0.00147	9.36281e-05	10	0.001422	0.000113505	10
									Diff_8wk	-8.4e-06	%Change_8wk	-0.643678	-7.86e-05	%Change_8wk	-5.53521	-0.000189	%Change_8wk	-12.6084	3.07e-05	%Change_8wk	2.12973	-0.0001498	%Change_8wk	-10.4792	4.85e-05	%Change_8wk	3.60595	0.00011	%Change_8wk	8.11209
									Diff_16wk	-7.46e-05	%Change_16wk	-5.71648	-6.84e-05	%Change_16wk	-4.8169	-0.0001279	%Change_16wk	-8.53235	-6e-06	%Change_16wk	-0.416233	4.38e-05	%Change_16wk	3.06401	0.0001737	%Change_16wk	12.9145	6.02e-05	%Change_16wk	4.43953
ADC	SOL								Diff_24wk	2.82e-05	%Cange_24wk	2.16092	3.5e-06	%Cange_24wk	0.246479	-5.2625e-05	%Cange_24wk	-3.51067	1.69e-05	%Cange_24wk	1.17239	-4.15e-05	%Cange_24wk	-2.90311	0.000125	%Cange_24wk	9.29368	7.7e-05	%Cange_24wk	5.67847
	Normal									Untreated Mdx									Treated Mdx
Day	Norm_R	St Dev	N	Norm_L	St Dev	N	Norm_0	St Dev	N	Grp1_L	St Dev	N	Grp2_RL2	St Dev	N	Grp2_0	St Dev	N	Grp1_R	St Dev	N	Grp1_RL	St Dev	N	Grp2_R2	St Dev	N	Grp2L2	St Dev	N
Pre	0.0012677	0.00011374	10	0.00138378	0.000222156	9	0.0013536	8.52659e-05	10	0.0012573	8.54453e-05	10	0.001368	9.0037e-05	10	0.001341	7.80954e-05	10	0.0013751	0.000101403	10	0.0013448	7.96183e-05	10	0.00135	0.000212289	10	0.001281	7.04667e-05	10
Post 8wk										0.0012697	6.41925e-05	10	0.0012824	0.000118954	10	0.0013579	7.32203e-05	10	0.0013164	8.87871e-05	10	0.0012769	0.000101255	10	0.0013757	8.75393e-05	10	0.0014148	0.000303215	10
Post 16wk										0.0012609	0.000181849	10	0.0013112	0.000104386	10	0.0013958	6.1687e-05	10	0.0013867	0.000119162	10	0.0013395	0.000122226	10	0.0013012	0.000100336	10	0.0013225	9.74842e-05	10
Post 24wk	0.00126978	6.85178e-05	9	0.0012591	6.46588e-05	10	0.0013584	9.72867e-05	10	0.0012679	8.04093e-05	10	0.0013708	9.91439e-05	10	0.0013364	7.08256e-05	10	0.0012863	0.000144865	10	0.001267	0.00011076	10	0.0014655	0.000146028	10	0.0013111	6.38496e-05	10
									Diff_8wk	1.24e-05	%Change_8wk	0.98624	-8.56e-05	%Change_8wk	-6.25731	1.69e-05	%Change_8wk	1.26025	-5.87e-05	%Change_8wk	-4.26878	-6.79e-05	%Change_8wk	-5.04908	2.57e-05	%Change_8wk	1.9037	6.48e-05	%Change_8wk	5.05855
									Diff_16wk	3.6e-06	%Change_16wk	0.286328	-5.68e-05	%Change_16wk	-4.15205	5.48e-05	%Change_16wk	4.0865	1.16e-05	%Change_16wk	0.843575	-5.3e-06	%Change_16wk	-0.394111	-4.88e-05	%Change_16wk	-3.61481	-2.75e-05	%Change_16wk	-2.14676
									Diff_24wk	1.06e-05	%Cange_24wk	0.843076	2.8e-06	%Cange_24wk	0.204678	-4.6e-06	%Cange_24wk	-0.343028	-8.88e-05	%Cange_24wk	-6.45771	-7.78e-05	%Cange_24wk	-5.78525	0.0001155	%Cange_24wk	8.55556	-3.89e-05	%Cange_24wk	-3.03669
	Normal	Normal_std	N							Untreated									Treated				% Change
TA	0.0013609	9.21286e-05	3						TA_pre	0.00134756	5.22037e-05	7						TA_pre	0.00137425	4.65785e-05	4		Untreated	SD	Treated	SD
GA	0.00142643	1.81072e-05	3						TA_8wk	0.00131597	3.17097e-05	3						TA_8wk	0.00139252	9.44455e-05	4	TA_8wk vs pre	0.342929	2.81029	1.20294	5.21595
SOL	0.00133503	6.02267e-05	3						TA_16wk	0.00143193	0.000107122	3						TA_16wk	0.00138675	5.41431e-05	4	TA_16wk vs pre	9.16058	7.77686	0.869453	4.80177
									TA_24wk	0.00128563	3.775e-05	3						TA_24wk	0.0013038	5.99087e-05	4	TA_24wk vs pre	-1.9085	5.37856	-5.26144	1.12294
	Normal Final	Normal_std	N
TA	0.00133048	4.9865e-05	3						GA_pre	0.00139943	6.68047e-05	7						GA_pre	0.001393	4.95227e-05	4
GA	0.00140323	5.68832e-05	3						GA_post8wk	0.001316	2.29948e-05	3						GA_post8wk	0.0014001	8.70864e-05	4	GA_8wk vs pre	-6.26243	6.01542	0.842145	7.96495
SOL	0.00129576	5.45106e-05	3						GA_post16wk	0.0013177	7.62301e-05	3						GA_post16wk	0.00145818	4.90325e-05	4	GA_16wk vs pre	-6.35524	1.93834	5.00045	5.65795
	0.00135864	4.87705e-05							GA_post24wk	0.00140102	5.98414e-05	3						GA_post24wk	0.0014346	3.71928e-05	4	GA_t24wk vs pre	-0.367758	2.88526	3.31036	5.30993
									SOL_pre	0.00133103	4.45289e-05	7						SOL_pre	0.00133772	4.00639e-05	4
									SOL_post8wk	0.00130333	4.76808e-05	3						SOL_post8wk	0.00134595	6.12821e-05	4	SOL_8wk vs pre	-1.33694	4.26337	-0.588902	4.88335
									SOL_post16wk	0.00132263	6.81729e-05	3						SOL_post16wk	0.00133748	3.63654e-05	4	SOL_16wk vs pre	0.0735946	4.12339	-1.32803	1.95685
									SOL_post24wk	0.00132503	5.23832e-05	3						SOL_post24wk	0.00133247	9.05017e-05	4	SOL_24wk vs pre	0.234909	0.59363	-1.68102	6.983
																										% Change all mice
Ctrl		Untreated		Treated																						TA	Untreated_8wk	Treated_8wk	Untreated_16wk	Treated_16wk	Untreated_24wk	Treated_24wk
0.0013609	9.21286e-05	0.00134756	5.22037e-05	0.00137425	4.65785e-05																						-2.37319	2.35491	17.8482	5.49723	-5.38327	-5.81073
		0.00131597	3.17097e-05	0.00139252	9.44455e-05																						3.23877	-0.588056	6.78487	3.1923	4.28684	-6.52207
		0.00143193	0.000107122	0.00138675	5.41431e-05																						0.163205	-4.67753	2.84866	0.411056	-4.62908	-4.71297
0.00133048	4.9865e-05	0.00128563	3.775e-05	0.0013038	5.99087e-05																							7.72242		-5.62278		-4
% Decrease of Pre and Post 24 wk		% Decrease of Pre and Post 24 wk																													-1.9085	-5.26144	Average
2.23518	45.8745	4.59526		5.12643																						GA	Untreated_8wk	Treated_8wk	Untreated_16wk	Treated_16wk	Untreated_24wk	Treated_24wk
PT	% Difference between % Difference	2.73187																									-0.643678	2.12973	-5.71648	-0.416233	2.16092	1.17239
P-8wk																											-5.53521	-10.4792	-4.8169	3.06401	0.246479	-2.90311
P-16wk																											-12.6084	3.60595	-8.53235	12.9145	-3.51067	9.29368
P-24wk																												8.11209		4.43953		5.67847
																															-0.367758	3.31036	Average
																										SOL	Untreated_8wk	Treated_8wk	Untreated_16wk	Treated_16wk	Untreated_24wk	Treated_24wk
Ctrl		Untreated		Treated																							0.98624	-4.26878	0.286328	0.843575	0.843076	-6.45771
0.00142643	1.81072e-05	0.00139943	6.68047e-05	0.001393	4.95227e-05																						-6.25731	-5.04908	-4.15205	-0.394111	0.204678	-5.78525
		0.001316	2.29948e-05	0.0014001	8.70864e-05																						1.26025	1.9037	4.0865	-3.61481	-0.343028	8.55556
		0.0013177	7.62301e-05	0.00145818	4.90325e-05																							5.05855		-2.14676		-3.03669
0.00140323	5.68832e-05	0.00140102	5.98414e-05	0.0014346	3.71928e-05																										0.234909	-1.68102	Average
% Decrease of Pre and Post 24 wk		% Decrease of Pre and Post 24 wk
1.62618	-214.147	-0.114077		-2.98636
	% Difference between % Difference	46.3206
Ctrl		Untreated		Treated
0.00133503	6.02267e-05	0.00133103	4.45289e-05	0.00133772	4.00639e-05
		0.00130333	4.76808e-05	0.00134595	6.12821e-05
		0.00132263	6.81729e-05	0.00133748	3.63654e-05
0.00129576	5.45106e-05	0.00132503	5.23832e-05	0.00133247	9.05017e-05
% Decrease of Pre and Post 24 wk		% Decrease of Pre and Post 24 wk
2.94127	9.4911	0.450421		0.392457
	% Difference between % Difference	-3.43846

## Sheet: MT 
MT	TA
	Normal									Untreated Mdx									Treated Mdx
Day	Norm_R	St Dev	N	Norm_L	St Dev	N	Norm_0	St Dev	N	Grp1_L	St Dev	N	Grp2_RL2	St Dev	N	Grp2_0	St Dev	N	Grp1_R	St Dev	N	Grp1_RL	St Dev	N	Grp2_R2	St Dev	N	Grp2L2	St Dev	N
Pre	60.1313	1.70047	10	60.3115	2.46214	10	60.0557	2.32925	10	61.6632	4.33137	10	62.3105	7.20769	10	71.1413	1.98749	10	67.059	1.04498	10	59.4869	2.24974	6	64.2002	2.13525	10	68.0739	1.31325	10
Post 8wk										70.1472	4.0563	10	61.297	2.59917	10	56.9629	3.46881	10	63.3054	2.40848	10	60.0895	3.73505	10	64.2991	2.12906	10	61.2627	4.674	10
Post 16wk										62.2284	3.72896	10	69.2966	1.11555	10	59.7374	2.09235	10	59.6648	2.31153	10	56.2767	3.35403	10	56.4099	1.53573	10	63.2456	3.46564	10
Post 24wk	62.4507	1.23455	10	63.9792	1.55378	10	63.0474	1.31581	10	52.3043	6.613	10	67.57	2.54825	10	67.3911	2.67101	10	53.4923	1.43226	10	55.6014	3.06509	10	64.7886	2.89819	10	57.6728	3.66744	10
									Diff_8wk	8.484	%Change_8wk	13.7586	-1.01348	%Change_8wk	-1.62649	-14.1784	%Change_8wk	-19.93	-3.75354	%Change_8wk	-5.59737	0.60261	%Change_8wk	1.01301	0.0989419	%Change_8wk	0.154115	-2.93746	%Change_8wk	-4.3151
									Diff_16wk	0.565138	%Change_16wk	0.916491	6.9861	%Change_16wk	11.2118	-11.4039	%Change_16wk	-16.0299	-7.39422	%Change_16wk	-11.0264	-3.21017	%Change_16wk	-5.39643	-7.79029	%Change_16wk	-12.1344	-0.954635	%Change_16wk	-1.40235
MT	GA								Diff_24wk	-9.35895	%Cange_24wk	-15.1775	5.25949	%Cange_24wk	8.44077	-3.75022	%Cange_24wk	-5.27151	-13.5667	%Cange_24wk	-20.231	-3.88548	%Cange_24wk	-6.53166	0.588432	%Cange_24wk	0.916557	-6.52744	%Cange_24wk	-9.58875
	Normal									Untreated Mdx									Treated Mdx
Day	Norm_R	St Dev	N	Norm_L	St Dev	N	Norm_0	St Dev	N	Grp1_L	St Dev	N	Grp2_RL2	St Dev	N	Grp2_0	St Dev	N	Grp1_R	St Dev	N	Grp1_RL	St Dev	N	Grp2_R2	St Dev	N	Grp2L2	St Dev	N
Pre	58.9417	2.91035	10	59.8753	3.87424	9	59.2436	3.27082	10	61.6069	1.47593	10	61.9926	3.22871	8	65.9909	1.43672	10	64.6219	2.69525	10	57.378	2.99652	6	63.1963	2.65738	10	66.6024	1.82539	10
Post 8wk										70.9767	1.7875	10	56.3318	6.39423	10	53.2691	3.0386	10	54.4607	5.681	10	64.3449	1.62041	10	63.1231	2.3854	10	51.616	4.01714	10
Post 16wk										64.4117	5.1483	10	70.7081	1.55859	10	58.2913	2.68649	10	57.206	1.55037	10	57.8821	3.11529	10	54.629	2.71925	10	62.9799	1.79989	10
Post 24wk	63.9695	0.968835	10	63.844	1.51092	10	62.6883	1.85846	10	58.8745	2.32601	10	65.5176	2.49898	10	65.4499	2.71522	10	53.9313	1.77575	10	44.8454	5.40002	10	62.1013	4.46018	10	58.3675	4.2814	10
									Diff_8wk	9.36974	%Change_8wk	15.2089	-5.66084	%Change_8wk	-9.13148	-12.7217	%Change_8wk	-19.278	-10.1612	%Change_8wk	-15.7241	6.96685	%Change_8wk	12.142	-0.073241	%Change_8wk	-0.115894	-11.5803	%Change_8wk	-17.3872
									Diff_16wk	2.80481	%Change_16wk	4.55276	8.71553	%Change_16wk	14.059	-7.69954	%Change_16wk	-11.6676	-7.41586	%Change_16wk	-11.4758	0.504049	%Change_16wk	0.87847	-8.56735	%Change_16wk	-13.5567	-0.216481	%Change_16wk	-0.325035
MT	SOL								Diff_24wk	-2.73239	%Cange_24wk	-4.4352	3.52501	%Cange_24wk	5.68618	-0.540976	%Cange_24wk	-0.819775	-10.6906	%Cange_24wk	-16.5433	-12.5327	%Cange_24wk	-21.8423	-1.09503	%Cange_24wk	-1.73275	-4.82882	%Cange_24wk	-7.25022
	Normal									Untreated Mdx									Treated Mdx
Day	Norm_R	St Dev	N	Norm_L	St Dev	N	Norm_0	St Dev	N	Grp1_L	St Dev	N	Grp2_RL2	St Dev	N	Grp2_0	St Dev	N	Grp1_R	St Dev	N	Grp1_RL	St Dev	N	Grp2_R2	St Dev	N	Grp2L2	St Dev	N
Pre	58.5322	2.47281	10	56.7865	6.47386	9	60.1605	1.69918	10	61.2038	2.85139	10	62.9102	4.9252	10	68.284	3.15543	10	65.767	1.00471	10	59.8365	3.84414	6	61.632	4.14203	10	65.8301	1.97952	10
Post 8wk										70.9226	2.18116	10	60.0243	2.44721	10	57.3675	4.21217	10	60.3021	2.28867	10	63.7229	1.83883	10	62.5485	2.18189	10	62.7728	2.84193	10
Post 16wk										59.7568	5.06774	10	70.371	1.69457	10	58.0979	1.7591	10	58.8292	2.7554	10	57.6314	2.7319	10	56.9611	1.71252	10	63.6899	2.14055	10
Post 24wk	61.2	1.6125	10	63.6213	1.30894	10	59.1146	1.43563	10	51.6681	3.82794	10	66.8031	2.01184	10	66.6611	2.75799	10	51.7143	2.07188	10	57.1698	2.6254	10	62.5266	2.95908	10	59.7344	2.43721	10
									Diff_8wk	9.71878	%Change_8wk	15.8794	-2.88586	%Change_8wk	-4.58727	-10.9165	%Change_8wk	-15.9869	-5.46496	%Change_8wk	-8.30958	3.88647	%Change_8wk	6.49516	0.916444	%Change_8wk	1.48696	1.14074	%Change_8wk	1.73286
									Diff_16wk	-1.44701	%Change_16wk	-2.36424	7.46081	%Change_16wk	11.8595	-10.1861	%Change_16wk	-14.9173	-6.93779	%Change_16wk	-10.549	-2.20505	%Change_16wk	-3.68512	-4.67091	%Change_16wk	-7.57871	2.0579	%Change_16wk	3.12608
									Diff_24wk	-9.53572	%Cange_24wk	-15.5803	3.89295	%Cange_24wk	6.18811	-1.62285	%Cange_24wk	-2.37662	-14.0528	%Cange_24wk	-21.3675	-2.66671	%Cange_24wk	-4.45665	0.894529	%Cange_24wk	1.4514	-1.89763	%Cange_24wk	-2.88262
	Normal	Normal_std	N							Untreated									Treated				% Change
TA	60.1662	0.131409	3						TA_pre	64.8478	4.09561	7						TA_pre	64.705	3.84596	4		Untreated	SD	Treated	SD
GA	59.3535	0.476413	3						TA_8wk	62.8024	6.71985	3						TA_8wk	62.2392	1.91094	4	TA_8wk vs pre	-2.59929	16.8653	-2.18634	3.25987
SOL	58.4931	1.68735	3						TA_16wk	63.7541	4.95887	3						TA_16wk	58.8992	3.29399	4	TA_16wk vs pre	-1.30056	13.7555	-7.4899	5.01727
									TA_24wk	62.4218	8.76247	3						TA_24wk	57.8888	4.90632	4	TA_24wk vs pre	-4.00275	11.8602	-8.85871	8.77178
	Normal Final	Normal_std	N
TA	63.1591	0.77034	3						GA_pre	63.0556	3.13931	7						GA_pre	62.9497	3.96831	4
GA	63.5006	0.706261	3						GA_post8wk	60.1925	9.46404	3						GA_post8wk	58.3862	6.30316	4	GA_8wk vs pre	-4.40019	17.7236	-5.2713	13.9745
SOL	61.312	2.25545	3						GA_post16wk	64.4704	6.20861	3						GA_post16wk	58.1742	3.49693	4	GA_16wk vs pre	2.31472	13.0085	-6.11977	7.45094
	60.9974	2.03483							GA_post24wk	63.2807	3.81599	3						GA_post24wk	54.8114	7.43606	4	GA_t24wk vs pre	0.143735	5.12902	-11.8421	9.04414
									SOL_pre	63.6377	3.05105	7						SOL_pre	63.2664	3.01448	4
									SOL_post8wk	62.7715	7.18299	3						SOL_post8wk	62.3366	1.44872	4	SOL_8wk vs pre	-1.56493	16.1467	0.35135	6.21708
									SOL_post16wk	62.7419	6.65885	3						SOL_post16wk	59.2779	3.04115	4	SOL_16wk vs pre	-1.80734	13.397	-4.6717	5.90967
									SOL_post24wk	61.7108	8.6975	3						SOL_post24wk	57.7863	4.60126	4	SOL_24wk vs pre	-3.92292	10.9663	-6.81384	10.0189
																										% Change all mice
																										TA	Untreated_8wk	Treated_8wk	Untreated_16wk	Treated_16wk	Untreated_24wk	Treated_24wk
																											13.7586	-5.59737	0.916491	-11.0264	-15.1775	-20.231
Ctrl		Untreated		Treated																							-1.62649	1.01301	11.2118	-5.39643	8.44077	-6.53166
60.1662	0.131409	64.8478	4.09561	64.705	3.84596																						-19.93	0.154115	-16.0299	-12.1344	-5.27151	0.916557
		62.8024	6.71985	62.2392	1.91094																							-4.3151		-1.40235		-9.58875
		63.7541	4.95887	58.8992	3.29399																										-4.00275	-8.85871	Average
63.1591	0.77034	62.4218	8.76247	57.8888	4.90632																					GA	Untreated_8wk	Treated_8wk	Untreated_16wk	Treated_16wk	Untreated_24wk	Treated_24wk
% Decrease of Pre and Post 24 wk		% Decrease of Pre and Post 24 wk																									15.2089	-15.7241	4.55276	-11.4758	-4.4352	-16.5433
-4.97444	-486.218	3.74116		10.5343																							-9.13148	12.142	14.059	0.87847	5.68618	-21.8423
PT	% Difference between % Difference	23.793																									-19.278	-0.115894	-11.6676	-13.5567	-0.819775	-1.73275
P-8wk																												-17.3872		-0.325035		-7.25022
P-16wk																															0.143735	-11.8421	Average
P-24wk																										SOL	Untreated_8wk	Treated_8wk	Untreated_16wk	Treated_16wk	Untreated_24wk	Treated_24wk
																											15.8794	-8.30958	-2.36424	-10.549	-15.5803	-21.3675
																											-4.58727	6.49516	11.8595	-3.68512	6.18811	-4.45665
Ctrl		Untreated		Treated																							-15.9869	1.48696	-14.9173	-7.57871	-2.37662	1.4514
59.3535	0.476413	63.0556	3.13931	62.9497	3.96831																							1.73286		3.12608		-2.88262
		60.1925	9.46404	58.3862	6.30316																										-3.92292	-6.81384	Average
		64.4704	6.20861	58.1742	3.49693
63.5006	0.706261	63.2807	3.81599	54.8114	7.43606
% Decrease of Pre and Post 24 wk		% Decrease of Pre and Post 24 wk
-6.98705	-48.2454	-0.35699		12.9283
	% Difference between % Difference	52.8397
Ctrl		Untreated		Treated
58.4931	1.68735	63.6377	3.05105	63.2664	3.01448
		62.7715	7.18299	62.3366	1.44872
		62.7419	6.65885	59.2779	3.04115
61.312	2.25545	61.7108	8.6975	57.7863	4.60126
% Decrease of Pre and Post 24 wk		% Decrease of Pre and Post 24 wk
-4.8192	-33.6683	3.02788		8.66203
	% Difference between % Difference	24.0984

## Sheet: Control Last
T2
ctl L												ctl R												ctl 0
			Mean	St Dev											Mean	St Dev											Mean	St Dev
TA	1	80	18.0168	0.6008	15.9851	19.552	202	156	201.991	155.962	7	TA	1	80	17.5809	0.487743	16.653	18.7445	180	169	179.979	168.997	6	TA	1	80	17.9469	0.853994	16.5328	20.4288	190	160	190.067	160.004	5
GA	2	80	19.1012	0.707088	17.7135	21.4004	198	98	197.967	97.968	7	GA	2	80	19.088	0.51846	17.7217	20.1328	180	116	180.001	115.976	6	GA	2	80	18.9226	0.787539	16.5055	20.102	183	110	183.045	110.028	5
SOL	3	80	18.2513	0.992076	15.8425	20.2173	210	114	209.959	113.982	7	SOL	3	80	17.9939	0.608387	16.6088	19.6911	192	132	192.006	131.983	6	SOL	3	80	19.3446	1.17688	17.3716	23.4092	193	130	193.03	129.996	5
TA R	4	80	17.8599	0.584861	16.4291	19.7291	63	160	63.0191	160.005	7	TA R	4	80	17.6289	0.751502	15.2974	19.4733	63	170	63.0335	169.956	6	TA R	4	80	17.7543	0.48443	16.4461	19.4092	60	153	59.9885	153.011	5
GA R	5	80	19.3274	0.848222	17.5832	21.4027	69	105	69.0232	104.947	7	GA R	5	80	18.7379	0.686813	17.1133	19.8638	71	114	71.0309	113.956	6	GA R	5	80	19.4696	0.81912	16.9536	20.9901	80	102	79.9495	102	5
SOL R	6	80	18.8196	0.57698	17.3179	20.0348	60	119	60.0246	119.005	7	SOL R	6	80	18.1034	0.79059	15.5116	20.0571	57	134	57.0278	133.981	6	SOL R	6	80	18.7045	0.616945	17.2483	19.8958	65	115	65	115.02	5
			18.3189	0.646844											18.2624	0.610498											18.7792	0.387915
ctl L												ctl R												ctl 0
			Mean	St Dev											Mean	St Dev											Mean	St Dev
TA	1	80	18.0838	0.714501	16.4366	20.4189	202	156	201.992	155.93	8	TA	1	80	17.7761	0.487144	16.6622	18.9534	180	169	180.022	168.995	7	TA	1	80	18.688	0.53187	17.3444	20.0946	188	162	188.009	161.994	6
GA	2	80	18.7338	0.631224	17.4023	20.2367	198	98	197.992	97.9775	8	GA	2	80	18.9173	0.439253	17.9318	19.8535	180	116	180.023	116	7	GA	2	80	18.9661	0.558201	17.9459	20.5051	180	110	179.985	109.949	6
SOL	3	80	17.9613	0.798681	16.2848	19.5113	210	114	209.985	113.979	8	SOL	3	80	18.5684	0.729904	16.9837	20.1677	192	132	191.94	132	7	SOL	3	80	18.9941	1.17059	15.7666	21.7728	193	130	193.006	129.941	6
TA R	4	80	17.9275	0.857155	16.3791	20.0582	63	160	63.0188	159.951	8	TA R	4	80	17.2041	0.645836	15.646	18.3995	63	170	62.9962	169.932	7	TA R	4	80	17.8322	0.623386	16.0535	19.2483	60	153	60.0403	152.974	6
GA R	5	80	18.8737	0.742593	16.9988	20.7187	69	105	68.9931	105.012	8	GA R	5	80	18.6725	0.829605	16.9119	20.6949	71	114	71.0722	113.935	7	GA R	5	80	19.1654	0.753057	17.782	21.3966	80	102	80.0265	101.998	6
SOL R	6	80	18.6849	0.685606	17.4571	21.0975	60	119	60.0062	119.009	8	SOL R	6	80	18.1536	0.670294	16.9895	20.3174	57	134	56.9564	134.029	7	SOL R	6	80	18.6615	0.641636	17.3317	20.1392	65	115	64.987	115.031	6
			18.6059	0.802752											17.9728	0.275705											19.0486	0.518207
ctl L												ctl R												ctl 0
			Mean	St Dev											Mean	St Dev											Mean	St Dev
TA	1	80	18.0282	0.773013	16.5343	20.119	200	157	199.985	156.952	9	TA	1	80	17.8558	0.64212	16.6726	19.4105	179	171	179.006	170.938	8	TA	1	80	18.4753	1.0216	16.8076	22.4184	188	162	187.949	161.98	7
GA	2	80	18.5629	0.507923	17.7013	20.2133	195	99	194.983	98.9704	9	GA	2	80	18.2824	0.543799	17.098	19.9501	177	118	177.006	117.983	8	GA	2	80	19.3186	0.8469	17.3626	21.5635	180	110	179.943	109.975	7
SOL	3	80	18.495	0.634397	16.9469	20.2803	201	121	201.023	120.996	9	SOL	3	80	17.9258	0.731153	16.3217	19.9177	192	132	191.93	132.034	8	SOL	3	80	18.9844	0.799342	17.1108	20.7742	193	130	193.055	129.982	7
TA R	4	80	17.9088	0.454618	16.9159	18.9218	63	160	63.0096	160	9	TA R	4	80	17.7104	0.653449	16.0903	19.3825	63	170	62.9807	170.013	8	TA R	4	80	17.9908	0.426369	17.276	19.3255	61	157	61.0141	157.001	7
GA R	5	80	18.5909	0.593077	17.5433	20.3132	73	107	73.0331	106.985	9	GA R	5	80	18.2074	0.649944	16.8949	19.5545	70	117	70.002	117.001	8	GA R	5	80	18.6441	0.483048	17.4813	19.6833	80	102	79.9917	101.98	7
SOL R	6	80	18.4452	0.704997	16.9365	20.2604	63	128	63.0184	128.034	9	SOL R	6	80	18.2375	0.882013	16.5521	20.269	57	134	56.9959	133.957	8	SOL R	6	80	18.6822	0.931319	17.3439	21.6869	65	115	65.0091	115.078	7
			18.3832	0.649793											17.8321	0.376412											18.9389	0.312549
ctl L												ctl R												ctl 0
			Mean	St Dev											Mean	St Dev											Mean	St Dev
TA	1	80	17.9505	0.377072	16.7398	18.679	200	157	200.008	156.986	10	TA	1	80	17.7029	0.70253	16.0013	19.248	179	171	179.046	171.017	9	TA	1	80	17.8676	0.718048	16.7773	20.3961	188	163	187.992	163.042	8
GA	2	80	18.9621	0.672138	17.5803	20.7512	198	98	198.014	98.039	10	GA	2	80	18.7811	0.627174	17.4585	20.0746	177	118	177.006	118.012	9	GA	2	80	19.0392	0.675485	17.6566	20.9709	175	114	174.934	113.964	8
SOL	3	80	18.6041	0.598163	17.176	20.0555	201	121	201.003	121.008	10	SOL	3	80	18.1631	0.646299	16.7216	19.4339	192	132	191.951	132	9	SOL	3	80	18.9449	0.8721	16.98	21.5212	193	130	193.021	129.927	8
TA R	4	80	17.6031	0.43607	16.7944	18.5281	63	160	62.9801	160.016	10	TA R	4	80	17.9997	0.785384	16.3909	19.8527	63	170	62.9858	170.01	9	TA R	4	80	17.9489	0.50122	16.8476	19.3705	61	157	60.9691	157.025	8
GA R	5	80	18.5202	0.652926	17.2509	20.6269	73	107	72.9743	107.026	10	GA R	5	80	18.1509	0.491101	16.89	19.0992	70	117	70.0142	117.013	9	GA R	5	80	18.4688	0.481608	17.3794	20.1201	80	102	79.9966	101.973	8
SOL R	6	80	18.5796	0.900473	16.8531	21.3292	63	128	62.9252	128.019	10	SOL R	6	80	18.2155	0.571742	16.8428	19.3413	57	134	56.9976	134.014	9	SOL R	6	80	18.8299	0.82803	17.1796	20.8229	64	121	64.0556	120.97	8
			18.2381	0.446404											18.0307	0.356143											18.8522	0.411828
ctl L												ctl R												ctl 0
			Mean	St Dev											Mean	St Dev											Mean	St Dev
TA	1	80	17.7154	0.608734	16.6919	19.1483	200	157	200.013	157.051	11	TA	1	80	17.8777	0.532305	16.8996	18.9887	179	171	179.009	171.048	10	TA	1	80	17.8001	0.71655	16.6602	19.791	188	163	187.994	163.051	9
GA	2	80	18.5488	0.84363	16.6293	20.2867	188	105	187.972	104.964	11	GA	2	80	18.3829	0.596881	17.0092	19.6024	177	118	177.01	118	10	GA	2	80	18.3206	0.446212	17.3565	19.3805	184	111	184.017	110.992	9
SOL	3	80	18.2168	0.594173	16.6319	19.7129	201	121	200.973	121.014	11	SOL	3	80	18.3643	0.609947	17.3951	19.6962	192	132	192.05	132	10	SOL	3	80	18.7514	0.472103	17.7262	20.2763	193	130	193.021	129.992	9
TA R	4	80	17.4968	0.580365	16.4605	19.3007	63	160	62.9854	160.043	11	TA R	4	80	17.4447	0.418883	16.6155	18.2917	64	167	63.9787	166.993	10	TA R	4	80	18.0361	0.556759	16.6158	19.4631	61	157	60.9952	157.01	9
GA R	5	80	18.4124	0.571095	16.9551	19.9238	75	111	75.0212	110.984	11	GA R	5	80	18.4942	0.684533	17.1888	20.249	65	124	65.031	123.969	10	GA R	5	80	18.3321	0.560052	17.1247	19.3052	78	107	77.9619	107.041	9
SOL R	6	80	18.9553	0.803904	16.7219	20.6356	63	128	62.9615	127.99	11	SOL R	6	80	18.3846	0.656412	17.087	20.2568	62	139	61.9883	139.007	10	SOL R	6	80	18.5621	0.811197	16.9643	20.2107	65	123	65.0544	123.01	9
			18.5151	0.601508											18.0173	0.417573											19.1314	0.567279
TA_L			17.6266	0.0812053								TA_L			17.5479	0.187316								TA_L			18.4421	0.169029
GA_L			18.7281	0.158495								GA_L			18.3103	0.153751								GA_L			19.4082	0.542164
SOL_L			18.5115	0.152855								SOL_L			18.2306	0.246863								SOL_L			19.2503	0.144353
TA_R			17.7606	0.151527								TA_R			17.5329	0.179855								TA_R			18.5218	0.109008
GA_R			19	0.0549651								GA_R			18.2523	0.169394								GA_R			19.0199	0.130388
SOL_R			18.8466	0.130462								SOL_R			18.2644	0.341118								SOL_R			19.0579	0.136374
TA_L
GA_L
SOL_L
TA_R
GA_R
SOL_R
ADC
ctl L												ctl R												ctl 0
			Mean	St Dev											Mean	St Dev											Mean	St Dev
TA	1	80	0.001201	0.000127	0.000987	0.001532	201	156	201.067	156.137	7	TA	1	80	0.001301	8.2e-05	0.001044	0.001481	179	171	178.969	170.997	7	TA	1	80	0.00124	0.000138	0.000866	0.001709	190	161	189.926	161.099	5
GA	2	80	0.001325	9.7e-05	0.001071	0.001535	199	101	199.069	101.016	7	GA	2	80	0.001305	9.8e-05	0.00111	0.001543	178	117	178.14	117.045	7	GA	2	80	0.001385	0.000115	0.001059	0.001663	178	113	177.947	112.867	5
SOL	3	80	0.001225	0.000108	0.000969	0.001588	208	121	208.03	121.018	7	SOL	3	80	0.001234	0.000134	0.000972	0.001539	192	131	191.797	131.08	7	SOL	3	80	0.001257	0.000119	0.000938	0.001554	202	123	201.962	122.958	5
TA R	4	80	0.001391	0.000123	0.001116	0.001777	63	160	62.9864	160.065	7	TA R	4	80	0.001438	0.000118	0.001159	0.001731	64	170	63.9859	170.062	7	TA R	4	80	0.001559	0.000148	0.001279	0.001996	61	151	60.9481	151.058	5
GA R	5	80	0.001488	0.000128	0.001179	0.001795	70	106	69.8929	105.969	7	GA R	5	80	0.0014	8.4e-05	0.001223	0.001644	76	120	76.0018	120.007	0	GA R	5	80	0.001397	0.00012	0.00114	0.001658	88	107	87.9912	106.967	5
SOL R	6	80	0.001302	0.000115	0.001085	0.001587	56	122	56.007	122.062	7	SOL R	6	80	0.001351	0.000113	0.001119	0.001608	56	131	55.9987	131.09	0	SOL R	6	80	0.001341	0.000138	0.001047	0.001606	58	114	57.8808	113.878	5
			0.001322	0.000106561											0.00133817	7.3874e-05											0.00136317	0.000115676
ctl L												ctl R												ctl 0
			Mean	St Dev											Mean	St Dev											Mean	St Dev
TA	1	80	0.001287	9.4e-05	0.001104	0.001507	201	156	201.072	156.087	8	TA	1	80	0.001277	0.000105	0.001034	0.001597	179	171	179.07	171.101	8	TA	1	80	0.001366	9.5e-05	0.001024	0.001683	190	161	189.972	161.047	6
GA	2	80	0.001378	0.000141	0.001159	0.001765	195	99	195.183	98.9468	8	GA	2	80	0.00119	0.000104	0.000975	0.001503	176	115	176.141	115.066	8	GA	2	80	0.001438	0.000102	0.00108	0.001725	186	111	185.991	110.988	6
SOL	3	80	0.001229	0.000141	0.00078	0.001568	208	121	208.043	120.871	8	SOL	3	80	0.001225	0.000128	0.00098	0.001628	192	131	192.085	131.084	8	SOL	3	80	0.001331	0.00014	0.001085	0.001677	196	123	195.861	123.037	6
TA R	4	80	0.00137	0.000104	0.001099	0.001696	63	160	63.0356	160.039	8	TA R	4	80	0.001365	0.000104	0.001079	0.001636	64	170	64.0573	170.041	8	TA R	4	80	0.001315	0.000146	0.001033	0.001724	61	151	60.9275	151.118	6
GA R	5	80	0.001495	0.000138	0.001137	0.001774	70	106	69.8813	106.054	8	GA R	5	80	0.001452	0.000127	0.00109	0.00176	77	121	76.9885	121.06	0	GA R	5	80	0.001418	7.8e-05	0.001217	0.001672	89	110	88.9809	109.976	6
SOL R	6	80	0.001235	0.000106	0.00103	0.001538	56	122	56.0412	122.028	8	SOL R	6	80	0.001273	0.000103	0.001092	0.001568	56	132	55.9605	132.101	8	SOL R	6	80	0.001452	0.000125	0.001169	0.001776	58	114	57.8915	113.969	6
			0.00133233	0.000102148											0.001297	9.61852e-05											0.00138667	5.7528e-05
ctl L												ctl R												ctl 0
			Mean	St Dev											Mean	St Dev											Mean	St Dev
TA	1	80	0.001204	0.000122	0.00094	0.0015	201	156	201.109	156.145	9	TA	1	80	0.001245	8.7e-05	0.00101	0.00144	179	171	179.077	171.049	9	TA	1	80	0.001464	0.000108	0.000993	0.001664	190	161	190.014	161.066	7
GA	2	80	0.001323	0.000124	0.00114	0.001771	190	101	190.149	101.003	9	GA	2	80	0.001205	8.6e-05	0.000928	0.001401	172	118	172.082	118.029	9	GA	2	80	0.001411	7.5e-05	0.001258	0.001642	174	114	174.025	114.049	7
SOL	3	80	0.001167	0.000103	0.000963	0.001451	204	120	203.979	119.927	9	SOL	3	80	0.001248	0.000172	0.000961	0.001606	192	131	192.272	130.999	9	SOL	3	80	0.001369	0.000143	0.001016	0.001763	194	128	193.866	127.884	7
TA R	4	80	0.001323	0.000114	0.001017	0.001579	63	160	62.9936	160.067	9	TA R	4	80	0.001359	8e-05	0.001149	0.001546	64	170	64.0128	169.952	9	TA R	4	80	0.001502	0.000115	0.001229	0.001814	61	151	60.9619	151.023	7
GA R	5	80	0.001497	0.000119	0.001256	0.001774	70	106	69.9053	106.014	9	GA R	5	80	0.001438	0.00012	0.001113	0.001776	42	146	41.8614	146.016	0	GA R	5	80	0.001528	0.000129	0.001265	0.001812	88	107	87.9826	106.981	7
SOL R	6	80	0.001339	0.00011	0.001078	0.001612	56	122	55.9973	122.017	9	SOL R	6	80	0.001407	9.6e-05	0.00121	0.001705	56	132	55.9938	132.034	9	SOL R	6	80	0.001355	0.000116	0.001148	0.001709	63	121	63.045	121.074	7
			0.00130883	0.000116469											0.001317	9.69474e-05											0.00143817	7.10645e-05
ctl L												ctl R												ctl 0
			Mean	St Dev											Mean	St Dev											Mean	St Dev
TA	1	80	0.001339	0.000106	0.001005	0.001587	198	158	198.09	158.045	10	TA	1	80	0.001204	9e-05	0.001048	0.001427	176	172	176.05	172.03	10	TA	1	80	0.001335	0.000113	0.000998	0.001683	186	163	185.999	163.058	8
GA	2	80	0.001328	0.000145	0.000993	0.001856	190	101	190.104	101.113	10	GA	2	80	0.0013	0.000144	0.001017	0.001776	172	121	172.142	121.063	10	GA	2	80	0.00127	0.000101	0.001027	0.001496	174	114	174.061	113.934	8
SOL	3	80	0.0012	7.8e-05	0.001007	0.001379	204	120	203.989	119.981	10	SOL	3	80	0.001181	0.000107	0.000951	0.001595	185	135	185.122	134.959	10	SOL	3	80	0.001179	8.6e-05	0.001005	0.001457	194	128	193.992	127.932	8
TA R	4	80	0.001274	9.4e-05	0.001054	0.001455	64	162	64.0228	162.011	10	TA R												TA R	4	80	0.001338	0.000149	0.00102	0.001609	62	155	61.8816	155.157	8
GA R	5	80	0.001568	0.000126	0.001264	0.001902	70	106	69.8928	106.028	10	GA R												GA R	5	80	0.001573	0.00013	0.001308	0.001988	76	112	76.0196	111.935	8
SOL R	6	80	0.001368	0.00012	0.001043	0.001758	59	124	59.0043	124.061	10	SOL R												SOL R	6	80	0.001413	8e-05	0.001268	0.001618	62	124	62.0166	124.015	8
			0.00134617	0.000123807											0.00122833	6.31216e-05											0.00135133	0.000133938
ctl L												ctl R												ctl 0
			Mean	St Dev											Mean	St Dev											Mean	St Dev
TA	1	80	0.001242	8e-05	0.001058	0.001525	198	158	198.045	158.02	11	TA	1	80	0.001185	0.000106	0.000971	0.001426	183	167	182.979	167.114	6	TA	1	80	0.001259	0.00014	0.000804	0.001539	186	163	186.094	163.1	9
GA	2	80	0.001424	0.000179	0.00094	0.001828	190	106	190.145	106.116	11	GA	2	80	0.001411	8e-05	0.001218	0.001676	210	120	210.022	119.977	6	GA	2	80	0.001406	0.000114	0.001133	0.001645	172	117	171.896	116.9	9
SOL	3	80	0.001225	8e-05	0.001083	0.001538	204	120	204.046	119.993	11	SOL	3	80	0.001252	0.000137	0.00101	0.001579	196	129	195.892	129.002	6	SOL	3	80	0.001356	0.000144	0.001055	0.00177	194	128	194.02	127.915	9
TA R	4	80	0.001332	0.000133	0.000916	0.001622	64	162	64.0244	162.018	11	TA R	4	80	0.001393	0.00018	0.000585	0.001613	66	164	65.8506	164.074	0	TA R	4	80	0.001499	0.000157	0.001075	0.001839	62	155	61.8642	155.02	9
GA R	5	80	0.001475	0.00012	0.001163	0.001696	70	109	69.9306	109.1	11	GA R	5	80	0.00134	0.000104	0.001129	0.001633	59	110	59.0818	110.025	6	GA R	5	80	0.001591	0.000155	0.001235	0.00196	80	114	80.0181	113.854	9
SOL R	6	80	0.001301	0.000134	0.001059	0.001722	62	126	61.9637	126.132	11	SOL R	6	80	0.001257	0.000145	0.001048	0.001614	56	132	56.065	132.004	6	SOL R	6	80	0.001531	0.000139	0.001227	0.001889	62	124	61.9759	123.955	9
			0.00130575	9.17547e-05											0.00130633	8.91149e-05											0.00144033	0.000122911
TA_L			0.0012546	1.94731e-05								TA_L			0.0012424	1.08858e-05								TA_L			0.0013328	1.95883e-05
GA_L			0.0013556	3.00533e-05								GA_L			0.0012822	2.51157e-05								GA_L			0.001382	1.61338e-05
SOL_L			0.0012092	2.55832e-05								SOL_L			0.001228	2.34798e-05								SOL_L			0.0012984	2.47851e-05
TA_R			0.001338	1.53395e-05								TA_R			0.00138875	4.26576e-05								TA_R			0.0014426	1.62019e-05
GA_R			0.0015046	7.62889e-06								GA_R			0.0014075	1.91028e-05								GA_R			0.0015014	2.80232e-05
SOL_R			0.001309	1.08628e-05								SOL_R			0.001322	2.16545e-05								SOL_R			0.0014184	2.41102e-05
TA_L
GA_L
SOL_L
TA_R
GA_R
SOL_R
MT
ctl L												ctl R												ctl 0
			Mean	St Dev											Mean	St Dev											Mean	St Dev
TA	1	80	65.2135	4.74097	49.1335	74.4261	201	157	201.004	157.076	7	TA	1	80	61.1993	4.99605	50.4823	73.9806	181	168	181.063	168.035	6	TA	1	80	63.2114	4.45352	54.4765	76.3918	186	161	185.981	161.065	6
GA	2	80	62.0762	4.10369	49.1795	70.519	198	100	198.017	100.058	7	GA	2	80	63.0719	4.4307	54.1164	71.7424	212	119	211.959	118.954	6	GA	2	80	62.4487	4.3785	49.8515	72.6406	211	129	211.016	128.994	6
SOL	3	80	61.3498	5.26594	46.1959	73.0065	209	118	209.012	117.94	7	SOL	3	80	60.6102	4.29657	52.6914	76.2968	193	129	192.998	129.061	6	SOL	3	80	60.0162	3.35829	52.1624	67.7331	192	120	191.996	119.981	6
TA R	4	80	63.7314	4.77451	51.786	75.1285	62	160	61.9886	160.067	7	TA R	4	80	62.1988	4.69353	50.5272	71.6431	64	169	64.015	169.026	6	TA R	4	80	62.9603	5.19446	49.4687	73.0762	57	155	56.9461	154.987	6
GA R	5	80	62.295	3.9059	54.6171	74.4533	36	121	35.9977	120.97	7	GA R	5	80	64.2343	2.7144	58.3972	73.2638	31	126	30.9967	126.002	6	GA R	5	80	59.3361	3.38539	53.003	66.9931	40	117	40.0044	116.955	6
SOL R	6	80	63.8155	3.36215	55.5388	76.3914	50	117	49.9445	117.012	7	SOL R	6	80	61.2806	4.30895	52.2164	72.7902	51	130	50.9835	130.003	6	SOL R	6	80	57.7701	4.75237	47.9679	71.0659	59	122	59.0391	122.06	6
			63.0802	1.42366											62.0992	1.35733											60.9572	2.23559
ctl L												ctl R												ctl 0
			Mean	St Dev											Mean	St Dev											Mean	St Dev
TA	1	80	63.3995	4.01096	50.7582	71.3757	201	157	200.99	157.044	8	TA	1	80	60.7869	5.14098	44.277	68.7232	181	168	180.998	168.113	7	TA	1	80	61.9377	5.06822	47.6896	71.8811	186	161	186.022	161.037	7
GA	2	80	62.4072	4.80873	52.4543	74.3166	198	100	198.002	100.033	8	GA	2	80	64.1949	3.69049	57.541	71.8715	210	120	210.019	120.074	7	GA	2	80	62.5632	4.48693	53.2897	70.4411	211	129	210.996	129.055	7
SOL	3	80	61.693	3.001	55.2417	68.1372	209	118	209.031	118.005	8	SOL	3	80	60.7402	3.46124	51.6166	67.7209	193	129	193.022	128.972	7	SOL	3	80	58.6995	4.47875	48.1235	69.0449	192	120	192.048	120.001	7
TA R	4	80	62.8711	4.68843	51.4755	74.8692	62	160	61.9655	160.08	8	TA R	4	80	62.2261	3.44856	54.3298	71.2054	64	169	64.0059	169.04	7	TA R	4	80	61.535	6.19935	43.5022	71.7783	57	155	56.971	155.1	7
GA R	5	80	64.215	4.26089	53.1325	74.7988	36	121	36.0732	120.976	8	GA R	5	80	64.2586	3.62251	56.5818	73.9676	31	126	30.9974	126.004	7	GA R	5	80	63.411	4.25497	54.8224	73.5452	40	117	40.0759	116.949	7
SOL R	6	80	63.3172	4.53469	51.7207	71.7552	50	117	49.9678	117.01	8	SOL R	6	80	60.5483	4.63218	49.4525	72.1088	51	130	50.9019	129.986	7	SOL R	6	80	60.86	4.25072	50.4842	72.0794	59	121	58.9911	120.95	7
			62.9838	0.873073											62.1258	1.73442											61.5011	1.62651
ctl L												ctl R												ctl 0
			Mean	St Dev											Mean	St Dev											Mean	St Dev
TA	1	80	63.4914	4.69515	53.1052	73.1378	201	157	201.066	157.027	9	TA	1	80	61.6372	4.58648	51.903	72.1364	181	168	180.976	168.024	8	TA	1	80	63.5507	5.04156	48.2231	75.543	186	161	186.015	160.977	8
GA	2	80	62.8288	5.55618	50.3914	75.1038	198	100	198.058	99.923	9	GA	2	80	65.1022	3.96456	55.2173	74.7999	209	124	208.965	123.993	8	GA	2	80	65.5769	3.99935	57.4823	75.9015	211	129	211.023	129.068	8
SOL	3	80	64.239	6.2396	46.2246	83.3542	209	118	208.978	117.923	9	SOL	3	80	59.5527	5.45202	47.8641	70.0922	193	129	193.049	128.914	8	SOL	3	80	58.0398	3.56866	50.3326	66.6136	193	126	192.993	126.027	8
TA R	4	80	61.8568	6.63014	45.9943	76.627	62	160	62.0544	160.085	9	TA R	4	80	63.0836	4.17028	50.5969	70.3775	64	169	64.0431	168.976	8	TA R	4	80	60.8069	4.91522	49.8981	73.6837	57	155	57.019	155.029	8
GA R	5	80	65.7987	4.37553	55.5836	74.2887	36	121	35.9992	121.011	9	GA R	5	80	63.3571	4.37551	51.4166	72.7976	33	129	32.9182	128.997	8	GA R	5	80	63.2465	4.37139	54.9723	76.4735	40	117	39.9221	116.995	8
SOL R	6	80	63.5636	5.36052	50.3412	74.0034	50	117	49.9094	116.989	9	SOL R	6	80	61.4533	5.11003	51.8848	74.7571	52	130	51.9717	130.103	8	SOL R	6	80	60.5262	4.92219	48.1378	69.6256	59	121	58.9161	120.985	8
			63.6297	1.33296											62.3643	1.91117											61.9578	2.68403
ctl L												ctl R												ctl 0
			Mean	St Dev											Mean	St Dev											Mean	St Dev
TA	1	80	64.9264	4.12193	57.1676	74.797	197	157	197.062	156.967	10	TA	1	80	63.2091	5.23338	51.1791	74.6635	178	170	177.905	170.045	9	TA	1	80	65.2392	4.66957	52.1391	72.7622	186	161	186.027	160.923	9
GA	2	80	63.9033	5.00686	53.2304	76.2078	183	110	182.959	109.975	10	GA	2	80	65.0422	5.08098	52.614	76.8935	208	127	208.008	126.981	9	GA	2	80	64.614	4.26842	54.9488	71.8817	211	129	210.961	129.027	9
SOL	3	80	63.8347	4.04862	53.9839	71.1586	209	118	209.064	118.078	10	SOL	3	80	65.1989	4.66783	54.6653	75.8043	186	133	185.998	133.031	9	SOL	3	80	56.4036	5.66163	42.1605	72.2896	193	126	193.122	125.917	9
TA R	4	80	62.6734	6.21839	43.1602	73.1212	62	160	62.009	159.909	10	TA R	4	80	64.981	4.07075	55.6219	75.4768	64	169	63.9867	169.022	9	TA R	4	80	64.2892	4.764	53.9178	72.934	57	155	57.0251	155.08	9
GA R	5	80	64.8768	4.15515	52.6245	74.1182	36	121	35.9953	121.022	10	GA R	5	80	62.9468	4.73974	52.4037	73.3779	36	130	36.0443	129.995	9	GA R	5	80	62.3608	3.84789	53.8966	72.408	42	121	41.9929	121.001	9
SOL R	6	80	65.2776	4.2828	56.1089	75.4623	50	117	50.0391	117.021	10	SOL R	6	80	59.7227	3.92705	51.9805	67.7372	54	131	53.9491	131.06	9	SOL R	6	80	59.4603	4.11081	49.3184	70.2327	59	121	58.9806	121.02	9
			64.2487	0.967955											63.5168	2.10309											62.0612	3.47686
ctl L												ctl R												ctl 0
			Mean	St Dev											Mean	St Dev											Mean	St Dev
TA	1	80	64.3142	4.06367	54.8708	72.0868	197	157	196.993	157.047	11	TA	1	80	61.8216	5.05766	47.8576	77.3294	178	170	178.035	170.009	10	TA	1	80	63.6295	4.38369	54.0932	72.0314	186	161	186.011	161.077	10
GA	2	80	63.5814	4.58838	54.0532	76.8356	183	110	182.983	110.02	11	GA	2	80	65.0626	5.57519	53.7453	74.9669	204	130	204.118	129.988	10	GA	2	80	63.1922	4.85004	47.693	74.3118	208	130	207.956	130.033	10
SOL	3	80	63.704	4.60726	54.5204	78.2954	195	123	195.012	123.127	11	SOL	3	80	60.6284	5.87661	47.4351	73.4615	186	133	186.114	132.983	10	SOL	3	80	60.5343	4.54581	48.0874	70.3132	195	129	195.044	128.997	10
TA R	4	80	67.3142	4.31707	54.2727	77.2314	65	160	65.0495	159.957	11	TA R	4	80	63.3633	4.72089	49.1057	73.1186	64	169	63.9748	168.973	10	TA R	4	80	63.314	4.34443	52.5793	76.1224	62	154	62.0028	153.991	10
GA R	5	80	66.4572	3.50363	57.6651	77.353	42	123	41.9829	123.045	11	GA R	5	80	62.4241	4.41163	50.4212	75.235	42	135	41.9761	134.969	10	GA R	5	80	60.1334	4.18832	47.3808	67.9891	46	123	46.0324	123.01	10
SOL R	6	80	65.4189	4.81099	45.4139	73.7116	61	136	61.0324	136.05	11	SOL R	6	80	62.2645	5.13464	52.094	77.2294	56	131	55.9681	130.918	10	SOL R	6	80	58.8356	5.28284	44.1436	70.1112	59	121	58.8873	121	10
			64.7284	1.75337											62.5941	1.50221											61.6065	2.02582
TA_L			64.269	0.359927								TA_L			61.7308	0.24932								TA_L			63.5137	0.320649
GA_L			62.9594	0.534673								GA_L			64.4948	0.779212								GA_L			63.679	0.311583
SOL_L			62.9641	1.22345								SOL_L			61.3461	0.953327								SOL_L			58.7387	0.917268
TA_R			63.6894	1.02783								TA_R			63.1706	0.523208								TA_R			62.5811	0.69535
GA_R			64.7285	0.34652								GA_R			63.4442	0.813819								GA_R			61.6976	0.399635
SOL_R			64.2785	0.737541								SOL_R			61.0539	0.520104								SOL_R			59.4904	0.483283

## Sheet: Grp1_R
Animal information: Group 1 Mdx R; Treated on 08/10/12; Imaged for Pre (08/01/12)
T2	TA
Day	Left		N	Right		N
Pre	19.3377	0.244476	5	19.6207	0.15626
Post 8wk	17.9847	0.139875		18.3583	0.1313
Post 16wk	18.261	0.109515		18.9438	0.377631
Post 24wk	18.2748	0.154628		18.2438	0.292945
T2	GA
Day	Left			Right
Pre	21.4121	0.783921		19.7219	0.328954
Post 8wk	19.0449	0.28932		19.6157	0.419512
Post 16wk	19.0796	0.296929		19.0816	0.327455
Post 24wk	19.3249	0.434654		20.2211	0.377735
T2	SOL
Day	Left			Right
Pre	20.0018	0.138135		20.3955	0.59693
Post 8wk	18.7479	0.145896		19.0399	0.591744
Post 16wk	18.7113	0.225107		18.6467	0.329078
Post 24wk	19.4337	0.429822		18.6572	0.385104
ADC	TA
Day	Left			Right
Pre	0.0013192	1.91625e-05		0.001424	3.18198e-05
Post 8wk	0.0013378	0.000120122		0.00147	7.7801e-05
Post 16wk	0.0013652	5.88957e-05		0.0015288	8.92396e-05
Post 24wk	0.0012502	5.67556e-05		0.0013336	7.78479e-05
ADC	GA
Day	Left			Right
Pre	0.0013644	5.29131e-05		0.0015186	6.38263e-05
Post 8wk	0.0014236	9.68158e-05		0.0015208	4.78821e-05
Post 16wk	0.0013708	0.000125927		0.0015002	9.91247e-05
Post 24wk	0.0013472	0.000126934		0.0015696	6.19258e-05
ADC	SOL
Day	Left			Right
Pre	0.0013344	6.26123e-05		0.0014158	0.000122777
Post 8wk	0.0012532	5.37373e-05		0.0013796	6.97409e-05
Post 16wk	0.0013008	6.8086e-05		0.0014726	9.4161e-05
Post 24wk	0.0011638	5.89508e-05		0.0014088	7.89126e-05
MT ratio	TA
Day	Left			Right
Pre	66.6776	1.40939		67.4404	0.327046
Post 8wk	65.2225	1.01722		61.3884	1.68198
Post 16wk	61.0461	1.98472		58.2834	1.82009
Post 24wk	54.1421	1.72118		52.8425	0.773009
MT ratio	GA
Day	Left			Right
Pre	62.8018	2.46997		66.4419	1.4011
Post 8wk	56.5702	4.5569		52.3512	6.38164
Post 16wk	57.4146	1.7285		56.9974	1.52043
Post 24wk	53.3512	1.20691		54.5113	2.19023
MT ratio	SOL
Day	Left			Right
Pre	65.5146	1.08987		66.0195	0.961269
Post 8wk	61.4578	2.40257		59.1463	1.63517
Post 16wk	59.6662	3.75596		57.9923	1.10634
Post 24wk	51.0899	2.63844		52.3386	1.31249

## Sheet: Grp1_L
Animal information: Group 1 Mdx L; Treated on 08/10/12; Imaged for Pre (08/01/12)
T2	TA
Day	Left			Right
Pre	19.47	0.178782		20.0644	0.443183
Post 8wk	20.3354	0.306863		19.5416	0.351188
Post 16wk	19.2267	0.451148		19.1585	0.68387
Post 24wk	19.1662	0.47321		18.9209	0.653349
T2	GA
Day	Left			Right
Pre	20.0835	0.214487		20.1747	0.120126
Post 8wk	19.662	0.309293		20.3994	0.713821
Post 16wk	19.4476	0.37535		19.8772	0.561904
Post 24wk	20.1713	0.552007		20.4377	0.381023
T2	SOL
Day	Left			Right
Pre	20.7219	0.502507		21.1752	0.666769
Post 8wk	19.931	0.727891		19.7499	0.165191
Post 16wk	19.6884	0.664407		18.9924	0.5598
Post 24wk	19.6474	0.531662		19.933	0.702025
ADC	TA
Day	Left			Right
Pre	0.0013904	6.06902e-05		0.0012474	8.86217e-05
Post 8wk	0.0012704	5.98523e-05		0.0013048	3.72048e-05
Post 16wk	0.001679	0.000134304		0.0014296	0.000289176
Post 24wk	0.0012082	3.59124e-05		0.0012876	2.58128e-05
ADC	GA
Day	Left			Right
Pre	0.0012616	3.05336e-05		0.0013484	6.38263e-05
Post 8wk	0.0013354	5.17281e-05		0.0012578	7.85888e-05
Post 16wk	0.0011796	0.000134184		0.0012812	0.000241971
Post 24wk	0.0012598	7.86301e-05		0.0014066	6.4481e-05
ADC	SOL
Day	Left			Right
Pre	0.0012798	0.000108285		0.0012348	5.86148e-05
Post 8wk	0.0012946	3.85331e-05		0.0012448	7.89728e-05
Post 16wk	0.00138	0.000147772		0.0011418	0.000130793
Post 24wk	0.0012532	5.61489e-05		0.0012826	0.000104186
MT ratio	TA
Day	Left			Right
Pre	63.7493	1.3268		59.5772	5.43803
Post 8wk	70.1231	3.48888		70.1713	4.98465
Post 16wk	62.8556	2.5759		61.6011	4.86494
Post 24wk	49.8876	7.263		54.721	5.57175
MT ratio	GA
Day	Left			Right
Pre	61.6656	1.91199		61.5482	1.11222
Post 8wk	71.5001	1.56243		70.4532	2.01564
Post 16wk	63.695	7.31247		65.1285	2.20901
Post 24wk	57.7501	2.72716		59.9989	1.25506
MT ratio	SOL
Day	Left			Right
Pre	62.1727	3.00845		60.2349	2.62598
Post 8wk	71.6059	2.85307		70.2393	1.18195
Post 16wk	61.5214	6.0192		57.9923	1.10634
Post 24wk	49.1749	3.5549		54.1614	2.18894

## Sheet: Grp1_RL
Animal information: Group 1 Mdx RL; Treated on 08/10/12; Imaged for Pre (08/01/12)
T2	TA
Day	Left			Right
Pre	19.836	0.108603		21.1356	0.569557
Post 8wk	18.22	0.252325		19.773	0.597054
Post 16wk	18.806	0.167414		19.7939	0.449237
Post 24wk	19.094	0.0595834		18.5733	0.172141
T2	GA
Day	Left			Right
Pre	20.5973	0.888899		21.0076	0.359244
Post 8wk	18.8184	0.604185		18.4805	0.160025
Post 16wk	19.8126	0.414014		19.2479	0.496517
Post 24wk	19.479	0.557468		19.4715	0.156881
T2	SOL
Day	Left			Right
Pre	20.0146	0.231474		20.4921	0.600897
Post 8wk	18.5715	0.393134		18.2857	0.196646
Post 16wk	18.9614	0.262191		19.4816	0.469534
Post 24wk	19.2063	0.254416		19.0236	0.0651365
ADC	TA
Day	Left			Right
Pre	0.0012648	7.69266e-05		0.001354	5.36703e-05
Post 8wk	0.0013134	0.000109516		0.00129	6.68244e-05
Post 16wk	0.001259	0.000186799		0.0014434	0.000138962
Post 24wk	0.00123	0.000101735		0.001218	7.04982e-05
ADC	GA
Day	Left			Right
Pre	0.0014154	7.89544e-05		0.0014436	9.70376e-05
Post 8wk	0.00126	5.71095e-05		0.0012994	0.000200158
Post 16wk	0.0015104	0.00016011		0.0014362	0.000162297
Post 24wk	0.001238	7.12039e-05		0.001538	5.54076e-05
ADC	SOL
Day	Left			Right
Pre	0.0013112	3.88549e-05		0.0013784	9.96534e-05
Post 8wk	0.001235	4.50111e-05		0.0013188	0.000129047
Post 16wk	0.0013074	7.8478e-05		0.0013716	0.000157729
Post 24wk	0.001244	9.07193e-05		0.00129	0.00013435
MT ratio	TA
Day	Left			Right
Pre	59.7006	1.1828	3	59.2731	3.33425	3
Post 8wk	63.154	1.75818		57.025	2.19534
Post 16wk	58.9076	1.94508		53.6458	2.0552
Post 24wk	56.0418	2.69743		55.161	3.65748
MT ratio	GA
Day	Left			Right
Pre	57.8141	1.98039	3	56.942	4.23738	3
Post 8wk	64.0952	1.49708		64.5946	1.87371
Post 16wk	58.0541	4.04266		57.7101	2.32793
Post 24wk	46.236	5.59939		43.4547	5.42426
MT ratio	SOL
Day	Left			Right
Pre	61.0743	4.98306	3	58.5987	2.74161	3
Post 8wk	63.8147	1.80584		63.6312	2.07987
Post 16wk	58.2628	2.55944		57.0001	3.04057
Post 24wk	57.0617	2.83167		57.2778	2.73149

## Sheet: Grp2_L
Animal information: Group 2 Mdx L; Treated on 09/12/12; Imaged for Pre (09/05/12)
T2	TA
Day	Left			Right
Pre	19.1398	0.485272		21.5636	0.758717
Post 8wk	19.3175	0.396445		18.9684	0.266799
Post 16wk	19.6742	0.675368		18.5036	0.328109
Post 24wk	19.4504	0.16773		18.6478	0.0946447
T2	GA
Day	Left			Right
Pre	20.424	0.699631		19.8174	0.499872
Post 8wk	19.9851	0.441998		20.4461	0.655304
Post 16wk	19.7406	0.645338		19.3754	0.475184
Post 24wk	20.0514	0.246912		20.5472	0.910757
T2	SOL
Day	Left			Right
Pre	21.27	0.784693		19.935	0.213137
Post 8wk	19.8039	1.18632		19.0356	0.61932
Post 16wk	18.9918	0.214395		18.7544	0.419783
Post 24wk	19.4134	0.513477		19.0122	0.404431
ADC	TA
Day	Left			Right
Pre	0.00131	4.84768e-05		0.0015	7.58288e-05
Post 8wk	0.0013444	8.02515e-05		0.0016946	0.000263261
Post 16wk	0.0012888	2.60423e-05		0.0013752	8.28082e-05
Post 24wk	0.0013744	4.97775e-05		0.0013352	5.52603e-05
ADC	GA
Day	Left			Right
Pre	0.001332	0.000109179		0.00138	5.33854e-05
Post 8wk	0.001343	4.38349e-05		0.001567	0.000289406
Post 16wk	0.0013952	7.38153e-05		0.0014152	6.59598e-05
Post 24wk	0.0013374	7.76131e-05		0.0015066	7.12095e-05
ADC	SOL
Day	Left			Right
Pre	0.001288	5.21536e-05		0.001274	9.12688e-05
Post 8wk	0.0012624	5.57342e-05		0.0015672	0.000381698
Post 16wk	0.0012904	9.07017e-05		0.0013546	0.000102856
Post 24wk	0.0012666	2.15244e-05		0.0013556	6.13091e-05
MT ratio	TA
Day	Left			Right
Pre	68.7646	1.57852		67.3831	0.442635
Post 8wk	63.3787	3.21263		59.1467	5.25734
Post 16wk	61.9603	3.29895		64.5308	3.46574
Post 24wk	55.8267	3.11824		59.5188	3.46691
MT ratio	GA
Day	Left			Right
Pre	66.7757	1.73346		66.4291	2.10168
Post 8wk	53.6343	1.62761		49.5977	4.84523
Post 16wk	62.8641	2.48863		63.0956	1.03071
Post 24wk	57.7104	2.82909		59.0247	5.67097
MT ratio	SOL
Day	Left			Right
Pre	65.3215	2.76246		66.3387	0.733929
Post 8wk	64.3891	2.79826		61.1564	1.95207
Post 16wk	63.301	2.5466		64.0788	1.85638
Post 24wk	58.6196	1.41918		60.8492	2.87121

## Sheet: Grp2_R
Animal information: Group 2 Mdx R; Treated on 09/12/12; Imaged for Pre (09/05/12)
T2	TA
Day	Left			Right
Pre	21.708	0.280565		23.405	0.633341
Post 8wk	19.2935	0.611053		18.794	0.258174
Post 16wk	18.7626	0.264859		18.5295	0.129929
Post 24wk	19.1815	0.224147		18.9889	0.178016
T2	GA
Day	Left			Right
Pre	22.6184	1.14894		22.4854	0.906841
Post 8wk	19.3	0.255079		20.0993	0.649401
Post 16wk	19.014	0.436001		19.4923	0.676346
Post 24wk	19.7813	0.121784		20.2346	0.602092
T2	SOL
Day	Left			Right
Pre	21.1888	1.03822		20.9334	0.313554
Post 8wk	19.2051	0.410997		19.2345	0.262357
Post 16wk	18.753	0.223093		18.9748	0.536696
Post 24wk	19.0769	0.172521		19.5717	0.139213
ADC	TA
Day	Left			Right
Pre	0.00125	5.74456e-05		0.001572	0.000115845
Post 8wk	0.0013032	3.3663e-05		0.0013868	4.37344e-05
Post 16wk	0.0014166	0.000114214		0.001417	7.66649e-05
Post 24wk	0.001346	3.9724e-05		0.001343	8.19848e-05
ADC	GA
Day	Left			Right
Pre	0.001424	0.000160406		0.001266	0.000135204
Post 8wk	0.0012976	8.98515e-05		0.0014894	0.000166694
Post 16wk	0.001391	8.97441e-05		0.0016464	0.000100622
Post 24wk	0.0014062	9.54343e-05		0.0015338	2.09809e-05
ADC	SOL
Day	Left			Right
Pre	0.001286	8.20366e-05		0.001414	0.000290568
Post 8wk	0.0013296	4.54731e-05		0.0014218	9.93036e-05
Post 16wk	0.0012644	6.39359e-05		0.001338	0.000123199
Post 24wk	0.0014256	0.000162251		0.0015054	0.000132945
MT ratio	TA
Day	Left			Right
Pre	65.1142	1.46816		63.2862	2.45247
Post 8wk	63.6515	2.56725		64.9468	1.59989
Post 16wk	57.1294	1.28143		55.6904	1.53955
Post 24wk	66.5676	1.61238		63.0096	2.89607
MT ratio	GA
Day	Left			Right
Pre	64.6016	2.47378		61.791	2.1982
Post 8wk	63.8233	2.69688		62.4228	2.07455
Post 16wk	54.0002	3.61899		55.2577	1.59747
Post 24wk	60.817	3.98461		63.3856	4.97586
MT ratio	SOL
Day	Left			Right
Pre	63.2587	5.46934		60.0054	1.44
Post 8wk	63.9405	2.62196		61.1564	1.95207
Post 16wk	57.2052	2.12917		56.7171	1.38432
Post 24wk	62.7783	2.69332		62.2749	3.50556

## Sheet: Grp2_RL
Animal information: Group 2 Mdx RL; Treated on 09/12/12; Imaged for Pre (09/05/12)
T2	TA
Day	Left			Right
Pre	20.6106	0.649051		20.849	0.349297
Post 8wk	20.4419	0.18862		18.9925	0.174932
Post 16wk	20.6419	1.27858		19.1821	0.393433
Post 24wk	18.7549	0.144372		18.9898	0.505084
T2	GA
Day	Left			Right
Pre	21.8466	0.861019		21.0926	1.01825
Post 8wk	19.7315	0.211148		20.4532	0.737542
Post 16wk	19.4872	0.649768		19.4503	0.46754
Post 24wk	21.296	0.521063		19.8595	0.466331
T2	SOL
Day	Left			Right
Pre	21.285	1.67918		20.3632	0.685778
Post 8wk	19.8705	0.290255		19.9989	0.623085
Post 16wk	20.4166	0.718317		19.7646	0.402591
Post 24wk	19.597	0.266769		19.7775	0.21488
ADC	TA
Day	Left			Right
Pre	0.001278	8.75785e-05		0.00126	4.30116e-05
Post 8wk	0.0012818	3.62381e-05		0.0013384	0.00010687
Post 16wk	0.0014196	8.20079e-05		0.0012906	5.36964e-05
Post 24wk	0.0012984	2.50859e-05		0.0013484	0.000115071
ADC	GA
Day	Left			Right
Pre	0.001324	4.82701e-05		0.001516	6.91375e-05
Post 8wk	0.001325	4.5722e-05		0.0013578	0.000108119
Post 16wk	0.0013158	4.1913e-05		0.0013874	9.5385e-05
Post 24wk	0.001368	2.40936e-05		0.001479	8.74157e-05
ADC	SOL
Day	Left			Right
Pre	0.001326	0.000102127		0.00141	5.83095e-05
Post 8wk	0.0012326	9.05721e-05		0.0013322	0.000132039
Post 16wk	0.0012678	3.42301e-05		0.0013546	0.000136515
Post 24wk	0.0013124	4.05006e-05		0.0014292	0.000109315
MT ratio	TA
Day	Left			Right
Pre	62.9898	9.66852		61.6312	4.71757
Post 8wk	61.3642	1.8539		61.2298	3.42813
Post 16wk	68.9589	1.43774		69.6343	0.669195
Post 24wk	68.1183	2.17643		67.0216	3.02028
MT ratio	GA
Day	Left			Right
Pre	63.9686	2.80704	4	60.0166	2.45611	4
Post 8wk	61.9287	1.59817		50.7348	3.33544
Post 16wk	69.8603	1.72106		71.5559	0.840716
Post 24wk	65.0133	2.82479		66.022	2.33145
MT ratio	SOL
Day	Left			Right
Pre	64.1948	3.82556		61.6255	5.9849
Post 8wk	61.5561	1.94946		58.4926	1.95161
Post 16wk	70.7011	1.16474		70.0408	2.19816
Post 24wk	66.0043	1.47766		67.602	2.30822

[truncated: 11 more sheets: Grp2_0, Control First, Grp1Pre, Grp1Post8wk, Normal vs Grp 1 8wk Post, Grp1Post16wk, Grp1Post24wk, Grp2Pre, Grp2Post8wk, Grp2Post16wk, Grp2Post24wk]
